# Supplementary material for: Study of Mesoporous Zr-TiO2 Catalyst with Rich Oxygen Vacancies for N-Methylmorpholine Oxidation to N-Methylmorpholine-N-oxide
Source: Molecules. 2024 Aug 11;29(16):3812. doi: 10.3390/molecules29163812 (PMC11357547; doi:10.3390/molecules29163812)
Supplement: Supplementary file 1 [file molecules-29-03812-s001.zip]

Archive with 1 entries (1 files):
- molecules-3136084-supplementary.pdf
